# Supplementary material for: Isolation, Identification and Measurement of Virulence Against the Potato Tuber Moth, Phthorimaea operculella, of Metarhizium robertsii ML-2
Source: Insects. 2026 May 4;17(5):474. doi: 10.3390/insects17050474 (PMC13206885; doi:10.3390/insects17050474)
Supplement: Supplementary file 1 [file insects-17-00474-s001.zip]

Archive with 3 entries (3 files):
- Table S1. The primers used in this study..xlsx
- Table S2. Type or reference strains of Metarhizium robertsii and related PARB species used in this study..xlsx
- Table S3. Results of sequence alignment analysis between strain ML-2 and the type strain sequences..xlsx
