# Supplementary material for: Isolation, Identification and Measurement of Virulence Against the Potato Tuber Moth, Phthorimaea operculella, of Metarhizium robertsii ML-2
Source: Insects. 2026 May 4;17(5):474. doi: 10.3390/insects17050474 (PMC13206885; doi:10.3390/insects17050474)
Supplement: Supplementary file 1 [file insects-17-00474-s001.zip › Table S1. The primers used in this study..xlsx]

## Sheet: Sheet1
Table S1. The primers used in this study.
Region	Primer	Sequence
ITS	ITS1F	5′-TCCTCCGCTTATTGATATGC-3′
	ITS4R	5′-TCCGTAGGTGAACCTGCGG-3′
EF1α	EF1α-EF	5′-GCTCCYGGHCAYCGTGAYTTYAT-3′
	EF1α-ER	5′-ATGACACCRACRGCRACRGTYTG-3′
