# Supplementary material for: Isolation, Identification and Measurement of Virulence Against the Potato Tuber Moth, Phthorimaea operculella, of Metarhizium robertsii ML-2
Source: Insects. 2026 May 4;17(5):474. doi: 10.3390/insects17050474 (PMC13206885; doi:10.3390/insects17050474)
Supplement: Supplementary file 1 [file insects-17-00474-s001.zip › Table S2. Type or reference strains of Metarhizium robertsii and related PARB species used in this study..xlsx]

## Sheet: Sheet1
Table S2. Type or reference strains of Metarhizium robertsii and related PARB species used in this study.
Genus, Species	Strain Designation	EF1A	ITS	Geographic Origin	Original Host / Isolation Substrate
Metarhizium anisopliae	LBM 267 -R	MZ292439	OR441064.1	Cuba	Cylas formicarius (Coleoptera: Brentidae)
Metarhizium brunneum	ARSEF 2107 - T	EU248855	KC178691	USA, Oregon	Coleoptera
Metarhizium caribense	ARSEF 5197 - T	MH712766	PP034621	USA, Florida	Diaprepes abbreviatus (Coleoptera: Curculionidae)
Metarhizium guizhouense	CBS 258.90 - T	EU248862	HQ331448	China	Lepidoptera
Metarhizium humberi	IP 462 - R	MH837574	MZ491025	Brazil	Aedes aegypti larvae (Diptera: Culicidae)
Metarhizium hybridum	CEP 160 - R	PV341562	PV341580	Corrientes, Argentina	Hemiptera
Metarhizium lepidiotae	ARSEF 7488 - T	EU248865	HQ331456	Australia	Dermolepida albohirtum (Coleoptera: Scarabaeidae)
Metarhizium majus	ARSEF 1914 - T	KJ398801	NR152952	Philippines	Coleoptera
Metarhizium parapinghaense	ARSEF 4342 - R	EU248851	HQ331454	Solomon Islands	Coleoptera
Metarhizium pingshaense	CBS 257.90 - T	EU248850	HQ331450	China	Coleoptera
Metarhizium robertsii	ARSEF 2575 - T	KR706486	NR132011	USA	Curculio caryae (Coleoptera: Curculionidae)
Metarhizium flavoviride	CBS 218.56 - T	KJ398787	MH857590	Czech Republic	Coleoptera: Curculionidae
Torrubiella luteorostrata	NHJ 12516 - T	EF468800	JN049860	Thailand	Hemiptera: Coccoidea
"- T" indicates nomenclatural type strains; "- R" non-type reference strains as substitute if type strain data are not available ("n.a.")
