# Supplementary material for: Isolation, Identification and Measurement of Virulence Against the Potato Tuber Moth, Phthorimaea operculella, of Metarhizium robertsii ML-2
Source: Insects. 2026 May 4;17(5):474. doi: 10.3390/insects17050474 (PMC13206885; doi:10.3390/insects17050474)
Supplement: Supplementary file 1 [file insects-17-00474-s001.zip › Table S3. Results of sequence alignment analysis between strain ML-2 and the type strain sequences..xlsx]

## Sheet: Sheet1
Table S3. Results of sequence alignment analysis between strain ML-2 and the type strain sequences.
Phylum	Family	Species	Strain with highest similarity (Type strain)	Strain NO.	Primer	Sequence coverage	Similarity	Accession number of type strain	Accession number of strain	Accession Length
Ascomycota	Clavicipitaceae	Metarhizium robertsii	ARSEF2575	ML-2	ITS1F、ITS4R	0.97	0.9942	NR132011	PZ227668	644
					EF1α-EF、EF1α-ER	0.98	0.9945	KX342729	PZ227669	735
